# Supplementary material for: MRI-Based Synovial Iron Quantification Associates with Bone Erosion in Rheumatoid Arthritis
Source: Biomedicines. 2026 Mar 25;14(4):749. doi: 10.3390/biomedicines14040749 (PMC13113699; doi:10.3390/biomedicines14040749)
Supplement: Supplementary file 1 [file biomedicines-14-00749-s001.zip]

Archive with 1 entries (1 files):
- biomedicines-4165781-supplementary.pdf
